# Supplementary material for: Ulk4 promotes Shh signaling by regulating Stk36 ciliary localization and Gli2 phosphorylation
Source: eLife. 2023 Dec 14;12:RP88637. doi: 10.7554/eLife.88637 (PMC10721220; doi:10.7554/eLife.88637)
Supplement: Figure 1—source data 1. [file elife-88637-fig1-data1.zip]

Archive with 12 entries (9 files):
- Figure1- source data1/Figure1E/
- Figure1- source data1/Figure1E/figure1E-1.jpg
- Figure1- source data1/Figure1E/figure1E-2.jpg
- Figure1- source data1/Figure1E/figure1E-3.jpg
- Figure1- source data1/Figure1F/
- Figure1- source data1/Figure1F/figure1F-1.jpg
- Figure1- source data1/Figure1F/figure1F-2.jpg
- Figure1- source data1/Figure1G/
- Figure1- source data1/Figure1G/figure1G-1.jpg
- Figure1- source data1/Figure1G/figure1G-2.jpg
- Figure1- source data1/Figure1-source data 1.docx
- Figure1- source data1/Figure1-source data 1.pdf
