# Supplementary material for: Ulk4 promotes Shh signaling by regulating Stk36 ciliary localization and Gli2 phosphorylation
Source: eLife. 2023 Dec 14;12:RP88637. doi: 10.7554/eLife.88637 (PMC10721220; doi:10.7554/eLife.88637)
Supplement: Figure 2—source data 1. [file elife-88637-fig2-data1.zip]

Archive with 22 entries (18 files):
- Figure2-source data1/Figure2A/
- Figure2-source data1/Figure2A/Figure2A-1.tif
- Figure2-source data1/Figure2A/Figure2A-2.tif
- Figure2-source data1/Figure2A/Figure2A-3.tif
- Figure2-source data1/Figure2B/
- Figure2-source data1/Figure2B/Figure2B-1.tif
- Figure2-source data1/Figure2B/Figure2B-2.tif
- Figure2-source data1/Figure2B/Figure2B-3.tif
- Figure2-source data1/Figure2B/Figure2B-4.tif
- Figure2-source data1/Figure2B/Figure2B-5.tif
- Figure2-source data1/Figure2D/
- Figure2-source data1/Figure2D/Figure2D-1.jpg
- Figure2-source data1/Figure2D/Figure2D-2.jpg
- Figure2-source data1/Figure2D/Figure2D-3.jpg
- Figure2-source data1/Figure2E/
- Figure2-source data1/Figure2E/Figure2E-1.jpg
- Figure2-source data1/Figure2E/Figure2E-2.jpg
- Figure2-source data1/Figure2E/Figure2E-3.jpg
- Figure2-source data1/Figure2E/Figure2E-4.jpg
- Figure2-source data1/Figure2E/Figure2E-5.jpg
- Figure2-source data1/Figure2-source data 1.docx
- Figure2-source data1/Figure2-source data 1.pdf
