# Supplementary material for: Ulk4 promotes Shh signaling by regulating Stk36 ciliary localization and Gli2 phosphorylation
Source: eLife. 2023 Dec 14;12:RP88637. doi: 10.7554/eLife.88637 (PMC10721220; doi:10.7554/eLife.88637)
Supplement: Figure 3—source data 1. [file elife-88637-fig3-data1.zip]

Archive with 23 entries (17 files):
- Figure3-source data3/Figure3A/
- Figure3-source data3/Figure3A/Figure3A-1.jpg
- Figure3-source data3/Figure3A/Figure3A-2.jpg
- Figure3-source data3/Figure3A/Figure3A-3.jpg
- Figure3-source data3/Figure3A/Figure3A-4.jpg
- Figure3-source data3/Figure3C/
- Figure3-source data3/Figure3C/Figure3C-1.jpg
- Figure3-source data3/Figure3C/Figure3C-2.jpg
- Figure3-source data3/Figure3D/
- Figure3-source data3/Figure3D/Figure3D-1.jpg
- Figure3-source data3/Figure3D/Figure3D-2.jpg
- Figure3-source data3/Figure3E/
- Figure3-source data3/Figure3E/Figure3E-1.jpg
- Figure3-source data3/Figure3E/Figure3E-2.jpg
- Figure3-source data3/Figure3G/
- Figure3-source data3/Figure3G/Figure3G-1.jpg
- Figure3-source data3/Figure3G/Figure3G-2.jpg
- Figure3-source data3/Figure3G/Figure3G-3.jpg
- Figure3-source data3/Figure3I/
- Figure3-source data3/Figure3I/Figure3I-1.jpg
- Figure3-source data3/Figure3I/Figure3I-2.jpg
- Figure3-source data3/Figure3-source data 1.docx
- Figure3-source data3/Figure3-source data 1.pdf
