# Supplementary material for: Ulk4 promotes Shh signaling by regulating Stk36 ciliary localization and Gli2 phosphorylation
Source: eLife. 2023 Dec 14;12:RP88637. doi: 10.7554/eLife.88637 (PMC10721220; doi:10.7554/eLife.88637)
Supplement: Figure 4—source data 1. [file elife-88637-fig4-data1.zip]

Archive with 19 entries (15 files):
- Figure4-source data1/Figure4A/
- Figure4-source data1/Figure4A/Figure4A-1.jpg
- Figure4-source data1/Figure4A/Figure4A-2.jpg
- Figure4-source data1/Figure4A/Figure4A-3.jpg
- Figure4-source data1/Figure4C/
- Figure4-source data1/Figure4C/Figure4C-1.jpg
- Figure4-source data1/Figure4C/Figure4C-2.jpg
- Figure4-source data1/Figure4C/Figure4C-3.jpg
- Figure4-source data1/Figure4D/
- Figure4-source data1/Figure4D/Figure4D-1.jpg
- Figure4-source data1/Figure4D/Figure4D-2.jpg
- Figure4-source data1/Figure4D/Figure4D-3.jpg
- Figure4-source data1/Figure4E/
- Figure4-source data1/Figure4E/Figure4E-1.jpg
- Figure4-source data1/Figure4E/Figure4E-2.jpg
- Figure4-source data1/Figure4E/Figure4E-3.jpg
- Figure4-source data1/Figure4E/Figure4E-4.jpg
- Figure4-source data1/Figure4-source data 1.docx
- Figure4-source data1/Figure4-source data 1.pdf
