# Supplementary material for: Ulk4 promotes Shh signaling by regulating Stk36 ciliary localization and Gli2 phosphorylation
Source: eLife. 2023 Dec 14;12:RP88637. doi: 10.7554/eLife.88637 (PMC10721220; doi:10.7554/eLife.88637)
Supplement: Figure 7—source data 1. [file elife-88637-fig7-data1.zip]

Archive with 4 entries (4 files):
- Figure7-source data1/Figure7G-1.jpg
- Figure7-source data1/Figure7G-2.jpg
- Figure7-source data1/Figure7-source data 1.docx
- Figure7-source data1/Figure7-source data 1.pdf
